# Supplementary material for: High-quality Lindera megaphylla genome analysis provides insights into genome evolution and allows for the exploration of genes involved in terpenoid biosynthesis
Source: Hortic Res. 2025 Apr 29;12(8):uhaf116. doi: 10.1093/hr/uhaf116 (PMC12247515; doi:10.1093/hr/uhaf116)
Supplement: Web_Material_uhaf116 [file web_material_uhaf116.zip]

Archive with 2 entries (2 files):
- Supplement Figures S1-8.docx
- Supplementary Tables 1-35.xlsx
