# Supplementary material for: High-quality Lindera megaphylla genome analysis provides insights into genome evolution and allows for the exploration of genes involved in terpenoid biosynthesis
Source: Hortic Res. 2025 Apr 29;12(8):uhaf116. doi: 10.1093/hr/uhaf116 (PMC12247515; doi:10.1093/hr/uhaf116)
Supplement: Web_Material_uhaf116 [file web_material_uhaf116.zip › Supplementary Tables 1-35.xlsx]

## Sheet: T1
Table S1. Statistics of sequencing data obtained by illumina Hiseq platform for Lindera megaphylla genome survey.
Data (Gb)	GC (%)	Q20 (%)	Q30 (%)	K-mer Depth	Genome Size (Mb)	Heterozygous Ratio (%)	Repeat (%)
50.2	40.4	98.1	93.7	30	1379.31	0.8	70.36

## Sheet: T2
Table S2. Statistics of sequencing data of L. megaphylla by Hi-C technology.
Raw_reads_num	Raw_bases(G)	Clean_reads_num	Clean_bases(G)	Clean_rate(%)	Q20(%)	Q30(%)	GC(%)
610040383	183.01	602848345	179.62	98.82	98	93.43	39.92

## Sheet: T3
Table S3. The summary of assembly of L. megaphylla genome by PacBio-HiFi.
Name	Scaffold length(bp)	Scaffold number	Contig length(bp)	Contig number
max_len	148080291	-	36579407	-
N10	148080291	1	25026584	5
N20	147233627	2	16827123	11
N30	142077635	3	14367699	20
N40	131873667	4	11438829	30
N50	107752694	5	8817933	43
N60	88573246	7	7321473	59
N70	85147084	8	5902175	79
N80	79844083	10	3940682	106
N90	77425202	11	2199776	151
Total_length	1309204319	340	1309078319	592

## Sheet: T4
Table S4. The assembled length and cluster number of each chromosome of L. megaphylla genome by Hi-C.
Chromosomes	Number of Contigs	Length of Contigs	Length of Superscaffold
Chr1	33	147217627	147233627
Chr2	36	131856167	131873667
Chr3	27	142064635	142077635
Chr4	20	107743194	107752694
Chr5	21	104444155	104454155
Chr6	28	148066791	148080291
Chr7	20	85137584	85147084
Chr8	17	88565246	88573246
Chr9	19	84404092	84413092
Chr10	17	70042289	70050289
Chr11	14	79837583	79844083
Chr12	12	77419702	77425202
Total	264	1266799065	1266925065

## Sheet: T5
Table S5. The summary of assembly of L. megaphylla genome by Hi-C.
Type	Total(bp)	Contig Num	Contigs N50(bp)	Scaffold Num	Scaffold N50(bp)
Before Hi-C	1309078319	592	8817933	340	107752694
Used Hi-C	1266799065	264	9086469	12	107752694

## Sheet: T6
Table S6. The statistics of the repeat sequence classification in L. megaphylla genome.
Type	RepeatMasker TEs		RepeatProteinMask TEs		De novo		Combined TEs
	Length (Bp)	% in genome	Length (Bp)	% in genome	Length (Bp)	% in genome	Length (Bp)	% in genome
DNA	21806954	1.67	831160	0.06	41880610	3.2	54915050	4.19
LINE	13467631	1.03	492377	0.04	31858306	2.43	36549370	2.79
SINE	99010	0.01	0	0	0	0	99010	0.01
LTR	147887371	11.3	163300657	12.47	816342946	62.35	831649647	63.52
Other	1726	0	0	0	0	0	1726	0
Unknown	177741	0.01	0	0	115104604	8.79	115262061	8.8
Total TE	181699522	13.88	164623064	12.57	970375649	74.12	993769130	75.91

## Sheet: T7
Table S7. The statistics of the ncRNAs in L. megaphylla genome.
Type	Subtype	Copy	Average length(bp)	Total length(bp)	% of genome
miRNA		91	121.857	11089	0.000847
tRNA		1397	75.8611	105978	0.008095
rRNA	rRNA	5261	1203.35	6330849	0.483565
	18S	672	1788.24	1201698	0.091788
	28S	668	7003.69	4678468	0.357352
	5S	3921	114.941	450683	0.034424
snRNA	snRNA	255	125.255	31940	0.00244
	CD-box	119	105.303	12531	0.000957
	HACA-box	8	138.625	1109	8.5e-05
	splicing	128	142.969	18300	0.001398

## Sheet: T8
Table S8. The statistical of gene prediction in L. megaphylla genome.
Gene set	Number	Average gene length (bp)	Average CDS length (bp)	Average exon per gene	Average exon length (bp)	Average intron length (bp)
denovo/AUGUSTUS	30399	9898.13	1477.13	4.96	297.71	2125.63
denovo/GlimmHMM	44725	21960.8	792.45	4.69	168.95	5735.83
homo/P.americana	39142	6765.28	879.58	3.57	246.54	2292.21
homo/A.thaliana	32035	7062.38	881.48	3.79	232.73	2217.3
homo/P.trichocarpa	35287	7558.54	936.16	3.78	247.96	2386.11
homo/C.kanehirae	47773	8835.22	943.79	3.62	260.86	3014.26
trans.orf/RNAseq	14679	10685	1108.67	5.67	319.6	1899.46
MAKER	30253	10850.3	1205.86	5.25	287.55	2198.51
PASA	29482	11240.6	1227.68	5.34	298.71	2203.85

## Sheet: T9
Table S9. Statistics of gene functional annotations in L. megaphylla genome.
Anno_Database	Annotated_Number	Annotated_Ratio
InterPro	22322	75.71
GO	24231	82.19
KEGG_ALL	27554	93.46
KEGG_KO	11208	38.02
Swissprot	21489	72.89
TrEMBL	28590	96.97
NR	28636	97.13
Annotated	28657	97.2
Unannotated	825	2.8

## Sheet: T10
Table S10. The cluster of gene family in L. megaphylla and other 15 plant genomes.
Species	Genes_number	Family_number	Unique_families	Single_copy	Average_genes_per_family
L. megaphylla	29482	13675	293	121	2.06
A. trichopoda	16593	11498	108	121	1.41
A. thaliana	27347	12014	737	121	2.1
A. contorta	18283	12093	113	121	1.47
C. salicifolius	36167	13624	1163	121	2.34
C. camphora	28719	13672	140	121	1.99
C. kanehirae	26390	12875	70	121	1.99
L. chinense	30787	12133	343	121	2.46
M. biondii	38497	12411	820	121	2.94
N. colorata	27461	11633	712	121	2.05
O. sativa	58859	13779	3146	121	3.45
P. americana	19192	11685	31	121	1.6
P. bournei	28198	13094	375	121	2.03
P. nigrum	21751	12198	239	121	1.58
P. trichocarpa	31205	12265	510	121	2.49
P. tabuliformis	80464	19085	7734	121	3.45

[truncated: 25 more sheets: T11, T12, T13, T14, T15, T16, T17, T18, T19, T20, T21, T22, T23, T24, T25, T26, T27, T28, T29, T30 …]
